# Supplementary material for: Correction: Ventilation during COVID-19 in a school for students with intellectual and developmental disabilities (IDD)
Source: PLoS One. 2024 Nov 8;19(11):e0313792. doi: 10.1371/journal.pone.0313792 (PMC11548737; doi:10.1371/journal.pone.0313792)
Supplement: S1 File — A CSV file containing data with room characteristics, 362 including building, square footage and volume, occupancy, CO2 concentration times, 363 SARS-CoV-2 PCR positive subjects per room. (CSV) [file pone.0313792.s001.csv]

ventRmId	Building	Room	Rm_Type	MERV-Filter	ACH	CO2 0-1K ppm_hrs	CO2 1-2K ppm_hrs	CO2 2-3K ppm_hrs	CO2 3-6K ppm_hrs	PCR Pos Count	Mean Occupants	Square Footage	Ceiling Height
239	Bld A	R2	CAFETERIA	MERV-13	0.43020	6.53	1.47	0.00	0.00	0	7.31250	2458	10.417
243	Bld A	R6	CLASSROOM	MERV-13	0.28221	6.77	1.23	0.00	0.00	2	5.71751	387	8.917
244	Bld A	R7	CLASSROOM	MERV-13	0.40481	1.67	6.33	0.00	0.00	2	7.44938	814	8.792
246	Bld A	R9	CLASSROOM	MERV-13	0.46960	1.50	6.50	0.00	0.00	4	8.55228	847	8.958
248	Bld A	R11	GYM	MERV-13	0.10925	8.00	0.00	0.00	0.00	0	7.54032	4064	27.000
251	Bld A	R14	OFFICE	MERV-13	0.22888	8.00	0.00	0.00	0.00	0	2.47573	126	8.458
252	Bld A	R15	OFFICE	MERV-13	0.36436	1.57	6.43	0.00	0.00	0	2.46290	847	8.875
255	Bld A	R18	THERAPY	MERV-13	0.64496	6.50	1.50	0.00	0.00	0	2.61212	813	7.710
262	Bld A	R19	NURSING SUITE	MERV-13	0.15591	8.00	0.00	0.00	0.00	0	4.00000	933	8.917
263	Bld A	R20	CLASSROOM	MERV-13	0.09472	3.70	4.30	0.00	0.00	0	8.00000	949	8.350
264	Bld A	R21	CLASSROOM	MERV-13	0.21089	3.67	4.33	0.00	0.00	0	8.00000	949	8.350
265	Bld A	R22	CLASSROOM	MERV-13	0.12635	2.00	6.00	0.00	0.00	0	7.50000	949	8.350
266	Bld A	R23	CLASSROOM	MERV-13	0.25825	2.50	5.50	0.00	0.00	0	9.00000	925	8.324
267	Bld A	R24	CLASSROOM	MERV-13	0.15197	5.90	2.10	0.00	0.00	1	9.00000	851	7.743
268	Bld A	R25	CLASSROOM	MERV-13	0.17327	5.30	2.70	0.00	0.00	0	9.00000	952	9.434
269	Bld A	R26	CLASSROOM	MERV-13	0.19265	2.03	5.97	0.00	0.00	2	9.00000	952	9.434
270	Bld A	R27	CLASSROOM	MERV-13	0.14141	1.70	6.30	0.00	0.00	1	9.00000	952	9.434
271	Bld A	R28	CLASSROOM	MERV-13	0.19935	3.60	4.40	0.00	0.00	3	9.00000	951	9.433
272	Bld A	R29	OT/PT	MERV-13	0.19795	7.23	0.77	0.00	0.00	0	10.50000	960	10.542
273	Bld A	R30	TRANSITION	MERV-13	0.17029	4.87	3.13	0.00	0.00	0	10.00000	960	10.542
39	Bld B	R1	ACTIVITY	MERV-11	0.88050	5.23	2.77	0.00	0.00	0	4.10000	303	8.042
47	Bld B	R9	CLASSROOM	MERV-11	0.36561	4.00	3.00	1.00	0.00	6	7.33410	810	8.000
48	Bld B	R10	CLASSROOM	MERV-11	0.37236	6.47	1.53	0.00	0.00	10	6.75304	1257	8.000
49	Bld B	R11	CLASSROOM	MERV-11	2.01025	5.77	2.23	0.00	0.00	8	7.05340	918	7.917
50	Bld B	R12	CLASSROOM	MERV-11	0.22794	3.53	3.97	0.50	0.00	4	7.09296	812	7.917
51	Bld B	R13	CLASSROOM	MERV-11	0.59694	4.07	1.83	2.10	0.00	2	7.01034	817	7.958
52	Bld B	R14	CLASSROOM	MERV-11	0.56313	3.73	1.93	0.83	1.47	9	6.25984	783	8.000
53	Bld B	R15	CLASSROOM	MERV-11	0.42877	7.93	0.07	0.00	0.00	4	6.50288	1101	8.000
54	Bld B	R16	CLASSROOM	MERV-11	2.38573	7.97	0.03	0.00	0.00	1	7.45244	837	8.000
55	Bld B	R17	CLASSROOM	MERV-11	0.44666	8.00	0.00	0.00	0.00	10	6.65306	838	7.958
56	Bld B	R18	CLASSROOM	MERV-11	0.53958	7.83	0.17	0.00	0.00	5	7.61374	845	8.000
57	Bld B	R19	CLASSROOM	MERV-11	0.49994	5.17	1.17	1.67	0.00	9	6.88941	766	7.958
58	Bld B	R20	CLASSROOM	MERV-11	0.60825	5.90	0.83	1.27	0.00	2	8.06228	829	8.000
61	Bld B	R23	CLASSROOM	MERV-11	0.51301	4.27	1.47	2.10	0.17	7	5.69959	850	8.000
67	Bld B	R29	ISOLATION	MERV-11	0.18263	7.83	0.17	0.00	0.00	0	2.00000	480	7.958
68	Bld B	R30	KITCHEN	MERV-11	0.16349	3.93	4.07	0.00	0.00	0	4.71277	1390	7.958
75	Bld B	R37	THERAPY	MERV-11	0.23973	6.53	1.47	0.00	0.00	0	3.27341	513	8.000
78	Bld B	R40	TREATMENT	MERV-11	0.25449	0.27	7.73	0.00	0.00	0	2.53252	586	8.287
87	Bld B	R49	THERAPY	MERV-11	0.44237	7.67	0.33	0.00	0.00	0	2.76571	176	8.000
256	Bld B	R58	CLASSROOM	MERV-11	0.53686	8.00	0.00	0.00	0.00	4	6.75556	837	8.000
99	Bld C	R4	THERAPY	MERV-11	0.28893	5.53	2.47	0.00	0.00	0	4.66222	525	8.500
102	Bld C	R7	CONFERENCE	MERV-11	1.16898	8.00	0.00	0.00	0.00	0	2.24370	344	7.917
103	Bld C	R8	CONFERENCE	MERV-11	0.18372	3.93	4.07	0.00	0.00	0	2.82963	285	8.042
108	Bld C	R13	COPY	MERV-11	0.23436	3.17	4.83	0.00	0.00	0	2.00000	281	8.042
112	Bld C	R17	CLASSROOM	MERV-11	0.66861	7.93	0.07	0.00	0.00	2	5.09178	541	13.112
113	Bld C	R18	CLASSROOM	MERV-11	0.21576	1.97	6.03	0.00	0.00	9	6.88679	816	8.583
114	Bld C	R19	CLASSROOM	MERV-11	0.22193	2.17	5.83	0.00	0.00	6	7.42572	816	8.499
115	Bld C	R20	CLASSROOM	MERV-11	0.23972	1.43	6.57	0.00	0.00	4	6.02836	816	8.530
116	Bld C	R21	CLASSROOM	MERV-11	0.18514	0.80	7.20	0.00	0.00	3	7.06064	883	8.671
117	Bld C	R22	CLASSROOM	MERV-11	0.22170	1.57	6.43	0.00	0.00	3	6.22682	1042	8.131
118	Bld C	R23	CLASSROOM	MERV-11	0.19648	1.27	6.10	0.63	0.00	5	6.12179	816	6.920
119	Bld C	R24	CLASSROOM	MERV-11	0.23747	1.40	6.60	0.00	0.00	4	5.57995	659	8.326
120	Bld C	R25	CLASSROOM	MERV-11	0.26659	1.07	6.93	0.00	0.00	9	6.58616	806	8.492
121	Bld C	R26	CLASSROOM	MERV-11	0.36422	0.77	7.23	0.00	0.00	8	5.98831	806	8.502
122	Bld C	R27	CLASSROOM	MERV-11	0.24928	2.43	5.57	0.00	0.00	7	5.95568	771	8.624
123	Bld C	R28	CLASSROOM	MERV-11	0.62071	8.00	0.00	0.00	0.00	5	5.51261	713	8.372
124	Bld C	R29	CLASSROOM	MERV-11	0.18523	1.47	6.53	0.00	0.00	2	6.29060	907	8.726
125	Bld C	R30	CLASSROOM	MERV-11	0.18777	1.83	6.17	0.00	0.00	3	6.93525	690	8.667
126	Bld C	R31	CLASSROOM	MERV-11	0.17577	2.17	5.83	0.00	0.00	6	7.11355	992	8.271
127	Bld C	R32	CLASSROOM	MERV-11	0.19343	1.30	6.70	0.00	0.00	7	6.24638	1037	8.297
128	Bld C	R33	CLASSROOM	MERV-11	0.24021	0.87	7.13	0.00	0.00	5	6.46333	1037	8.297
129	Bld C	R34	CLASSROOM	MERV-11	0.17133	1.53	6.47	0.00	0.00	11	6.95189	1037	8.262
130	Bld C	R35	CLASSROOM	MERV-11	0.29155	4.03	3.97	0.00	0.00	5	6.74185	1037	8.243
131	Bld C	R36	CLASSROOM	MERV-11	0.26927	3.03	4.97	0.00	0.00	4	6.75685	1037	8.297
132	Bld C	R37	CLASSROOM	MERV-11	0.26021	5.70	2.30	0.00	0.00	5	6.51563	1037	8.297
133	Bld C	R38	CLASSROOM	MERV-11	0.27388	4.30	3.70	0.00	0.00	3	5.74306	743	8.651
134	Bld C	R39	CLASSROOM	MERV-11	0.44277	5.23	2.77	0.00	0.00	6	4.78142	805	8.000
135	Bld C	R40	CLASSROOM	MERV-11	0.18770	2.47	5.53	0.00	0.00	4	7.14362	743	8.640
136	Bld C	R41	CLASSROOM	MERV-11	0.34722	5.90	2.10	0.00	0.00	5	6.20681	743	8.679
138	Bld C	R43	CLASSROOM	MERV-11	0.22927	8.00	0.00	0.00	0.00	7	6.14750	743	8.679
139	Bld C	R44	CLASSROOM	MERV-11	0.17786	2.60	5.40	0.00	0.00	7	5.97073	730	8.735
140	Bld C	R45	CLASSROOM	MERV-11	0.68845	6.17	1.83	0.00	0.00	5	6.51416	659	8.690
141	Bld C	R46	CLASSROOM	MERV-11	0.43123	8.00	0.00	0.00	0.00	3	5.93230	846	8.759
142	Bld C	R47	CLASSROOM	MERV-11	0.65021	7.93	0.07	0.00	0.00	13	5.91459	744	8.813
143	Bld C	R48	CLASSROOM	MERV-11	0.55696	8.00	0.00	0.00	0.00	8	5.99311	800	8.630
144	Bld C	R49	CLASSROOM	MERV-11	0.31548	4.90	3.10	0.00	0.00	3	5.56298	714	8.601
145	Bld C	R50	CLASSROOM	MERV-11	0.20701	2.90	5.10	0.00	0.00	7	6.86194	939	8.221
147	Bld C	R52	TREATMENT	MERV-11	0.52573	8.00	0.00	0.00	0.00	0	2.05882	285	8.000
148	Bld C	R53	OFFICE	MERV-11	0.22831	4.10	3.90	0.00	0.00	0	2.00000	330	8.000
160	Bld C	R65	MUSIC	MERV-11	0.87417	6.93	1.07	0.00	0.00	0	2.95364	320	8.021
161	Bld C	R66	MUSIC	MERV-11	2.16243	7.67	0.33	0.00	0.00	0	7.00000	100	8.708
162	Bld C	R67	MUSIC	MERV-11	0.00000	8.00	0.00	0.00	0.00	0	4.72038	464	8.792
163	Bld C	R68	MUSIC	MERV-11	0.00000	8.00	0.00	0.00	0.00	0	2.06250	160	8.146
165	Bld C	R70	OFFICE	MERV-11	0.87636	8.00	0.00	0.00	0.00	0	4.00000	94	7.833
166	Bld C	R71	THERAPY	MERV-11	0.21564	2.00	6.00	0.00	0.00	0	3.79288	570	8.099
170	Bld C	R75	QUIET ROOM	MERV-11	0.36800	8.00	0.00	0.00	0.00	0	3.50259	380	7.833
171	Bld C	R76	THERAPY	MERV-11	0.19006	1.97	6.03	0.00	0.00	0	8.75279	1872	8.581
177	Bld C	R82	ACTIVITY	MERV-11	0.38338	7.80	0.20	0.00	0.00	0	6.81915	570	7.405
184	Bld C	R89	THERAPY	MERV-11	1.61298	6.90	1.10	0.00	0.00	0	4.47674	340	7.667
185	Bld C	R90	THERAPY	MERV-11	0.26624	2.87	5.13	0.00	0.00	0	2.10667	98	8.000
186	Bld C	R91	THERAPY	MERV-11	0.52688	8.00	0.00	0.00	0.00	0	3.37387	708	8.833
192	Bld C	R97	SPEECH	MERV-11	2.20154	1.83	6.17	0.00	0.00	0	2.18548	307	7.803
195	Bld C	R100	SPEECH	MERV-11	0.88938	7.13	0.87	0.00	0.00	0	5.31027	400	8.750
196	Bld C	R101	BREAK	MERV-11	0.24959	2.63	5.37	0.00	0.00	0	2.90811	530	8.776
197	Bld C	R102	BREAK	MERV-11	0.21666	8.00	0.00	0.00	0.00	0	2.73043	360	8.000
203	Bld C	R108	TECHNOLOGY	MERV-11	0.21256	1.90	6.10	0.00	0.00	0	7.00000	342	8.583
204	Bld C	R109	OFFICE	MERV-11	0.36172	4.93	3.07	0.00	0.00	0	2.00000	171	7.958
207	Bld C	R112	GYM	MERV-11	0.16395	4.60	3.40	0.00	0.00	0	2.00000	98	8.000
209	Bld C	R114	THERAPY	MERV-11	0.98022	8.00	0.00	0.00	0.00	0	2.10526	128	7.958
260	Bld C	R119	SPEECH	MERV-11	0.24791	1.83	6.17	0.00	0.00	0	2.08333	215	7.917
